# Supplementary material for: ABDGAN: Arbitrary Time Blur Decomposition Using Critic-Guided TripleGAN
Source: Sensors (Basel). 2024 Jul 24;24(15):4801. doi: 10.3390/s24154801 (PMC11314794; doi:10.3390/s24154801)
Supplement: Supplementary file 1 [file sensors-24-04801-s001.zip]

Archive with 2 entries (1 files):
- sensors-3072764-supplementary/
- sensors-3072764-supplementary/sensors-3072764-supplementary.mp4
